# Supplementary material for: Environmental effects of a management method used after fire on development of temperate Scots pine ecosystem: a 15-year study from Poland
Source: Environ Manage. 2023 Jun 9;72(5):978–90. doi: 10.1007/s00267-023-01843-8 (PMC10509113; doi:10.1007/s00267-023-01843-8)
Supplement: Supplementary file 1 — Online Resource 1 [file 267_2023_1843_MOESM1_ESM.xlsx]

## Sheet: Online Resource 1
Environmental effects of a forest management method used after fire on development of temperate Scots pine ecosystem: a 15-year study from Poland
Sewerniak P.*, Markiewicz M., Tarnawska P., Wójcik M.
Environmental Management
*Corresponding author at: Department of Soil Science and Landscape Management, Nicolaus Copernicus University in Toruń, Lwowska 1, 87-100 Toruń, Poland, sewern@umk.pl (ORCID: 0000-0002-3071-3963)
Online Resource 1. Raw data showing results of trees measuremets in the studied plots.
2006										2021
Height [m]			Diameter [cm]			H/D				Height [m]			Diameter [cm]			H/D
NR	NR-UC	AR	NR	NR-UC	AR	NR	NR-UC	AR		NR	NR-UC	AR	NR	NR-UC	AR	NR	NR-UC	AR		NR - natural regeneration
3.9	1.4	4.6	2.9	0.5	4.775	1.34483	2.8	0.963351		8.6	8.1	6.2	5.5	7	6	1.56364	1.15714	1.03333		NR-UC - natural regeneration under canopy
4.4	1.4	4	4	0.5	3.82	1.1	2.8	1.04712		5.1	3.7	7.6	2.9	2.1	5.9	1.75862	1.7619	1.28814		AR - artificial regeneration
2.6	1.4	4	3	0.5	3.82	0.866667	2.8	1.04712		8	3.4	11.3	4.2	1.5	12.3	1.90476	2.26667	0.918699
2.5	1.4	3.9	2	0.7	3.3425	1.25	2	1.16679		6.6	3.8	10.3	2.9	2.2	11	2.27586	1.72727	0.936364
4	1.4	5.5	3.9	0.5	5.73	1.02564	2.8	0.95986		8.1	6.2	11	3.9	4.3	10.7	2.07692	1.44186	1.02804
3.2	2	5.1	3.4	1	5.73	0.941176	2	0.890052		7.6	3.8	11.5	4.8	2	12.3	1.58333	1.9	0.934959
3.6	2	3.3	4.8	1	2.865	0.75	2	1.15183		6.5	8.4	10.7	3	5.5	9	2.16667	1.52727	1.18889
2	3.1	6.1	1	2	6.685	2	1.55	0.912491		11.6	7.2	9	12.2	7.3	7.6	0.95082	0.986301	1.18421
1.5	2	4.1	1	1	4.775	1.5	2	0.858639		12.6	2.4	11.6	9.4	1	15.4	1.34043	2.4	0.753247
5.6	2	5.1	7.7	1	5.73	0.727273	2	0.890052		10.8	3.7	11.7	6	1.5	9.5	1.8	2.46667	1.23158
5	2.5	5.5	5	1.9	6.2075	1	1.31579	0.886025		11.5	2	11.7	7.5	0.8	11.5	1.53333	2.5	1.01739
2.9	2.5	5	2	2	5.2525	1.45	1.25	0.951928		10.1	5.4	11.4	5.5	2.7	10.6	1.83636	2	1.07547
2.9	1.4	4.6	2	0.5	4.775	1.45	2.8	0.963351		11.8	6.1	9.8	9.8	3.2	6.9	1.20408	1.90625	1.42029
5.4	1.4	5	4.8	0.5	5.73	1.125	2.8	0.8726		11.5	8.4	10.5	9.6	4.8	14.5	1.19792	1.75	0.724138
5	1.4	5	4.5	0.5	5.2525	1.11111	2.8	0.951928		11.4	3.7	9.2	7.2	1.7	8.8	1.58333	2.17647	1.04545
5.4	1.8	5	4.9	0.7	4.775	1.10204	2.57143	1.04712		13	7.5	7.3	6.6	6	6.3	1.9697	1.25	1.15873
4	1.4	4.4	3.5	0.6	3.3425	1.14286	2.33333	1.31638		9	5.6	6.3	3.6	3	8.8	2.5	1.86667	0.715909
2.5	2.5	4.9	1	2	4.2975	2.5	1.25	1.1402		12.7	6.9	6.9	7.2	4.1	9.5	1.76389	1.68293	0.726316
4.5	3.5	5	4.9	3.5	4.775	0.918367	1	1.04712		11.3	3.5	8	6.1	1.5	10.8	1.85246	2.33333	0.740741
4	4	5	4	2.9	4.775	1	1.37931	1.04712		11.2	8.4	7.5	7.4	8.8	9.5	1.51351	0.954545	0.789474
3.5	2	5.5	3	0.7	4.775	1.16667	2.85714	1.15183		11.4	3.4	9.8	7	1.5	12.8	1.62857	2.26667	0.765625
4.5	2.5	5	4.6	1	5.2525	0.978261	2.5	0.951928		10.4	3.5	8.8	7	1.4	9.5	1.48571	2.5	0.926316
1.5	3.5	4.5	0.7	3.5	4.2975	2.14286	1	1.04712		10.1	2.3	10.4	6	1	11.2	1.68333	2.3	0.928571
3.9	1.4	5.5	3	0.6	6.685	1.3	2.33333	0.822737		11.3	3.7	10	5.9	1.5	10.4	1.91525	2.46667	0.961538
4.3	2	5	3.9	1	5.2525	1.10256	2	0.951928		9.6	2.1	9.7	6.2	0.8	10.2	1.54839	2.625	0.95098
5.5	2.5	4.1	5.7	1	4.775	0.964912	2.5	0.858639		10.2	9.4	10	6.1	10.6	9.8	1.67213	0.886792	1.02041
2.6	3	4.5	3	3	4.775	0.866667	1	0.942408		9.3	2.8	9.7	4.1	1.1	9.7	2.26829	2.54545	1
5	1.4	4.4	4.8	0.5	3.3425	1.04167	2.8	1.31638		7.9	4.2	10.8	4.2	2.6	12.3	1.88095	1.61538	0.878049
3.5	1.4	5.5	3	0.5	5.73	1.16667	2.8	0.95986		9.1	6.3	10	8.9	3.4	12.8	1.02247	1.85294	0.78125
4	1.4	3.5	4	0.5	4.2975	1	2.8	0.814427		9.4	6.4	9.9	6.8	4.8	10.9	1.38235	1.33333	0.908257
3.5	1.4	4	3	0.5	4.2975	1.16667	2.8	0.930774		10.9	9.2	10.1	7	6.2	13.6	1.55714	1.48387	0.742647
4.7	2	3	5.2	1	2.865	0.903846	2	1.04712		3.8	11.1	11.6	1.9	8.5	14	2	1.30588	0.828571
4.5	2	5.5	4	1	4.775	1.125	2	1.15183		3.2	11	10	1.6	9.5	9	2	1.15789	1.11111
3.5	1.4	6.1	3	0.5	6.685	1.16667	2.8	0.912491		6	8.4	11.9	2.9	6	13	2.06897	1.4	0.915385
4	1.4	6.2	3.9	0.5	7.64	1.02564	2.8	0.811518		9.1	6.3	10.2	7.1	2.9	7.3	1.28169	2.17241	1.39726
5	2	4.5	5.4	1	4.775	0.925926	2	0.942408		8.3	5.2	12	4.2	2.3	12.9	1.97619	2.26087	0.930233
2.8	1.4	4.5	2	0.5	4.775	1.4	2.8	0.942408		3.7	6.5	12.4	1.8	2.3	14	2.05556	2.82609	0.885714
4	2	4	3.5	1	3.82	1.14286	2	1.04712		6.6	5.7	9.9	3.1	3	8.1	2.12903	1.9	1.22222
4.4	3.5	3.6	4	4.5	4.775	1.1	0.777778	0.753927		10.4	11	12.4	8.8	7.2	16.2	1.18182	1.52778	0.765432
5.2	2.2	3.5	6.8	1.5	2.865	0.764706	1.46667	1.22164		10.8	11.8	8.9	7.8	7.4	5.5	1.38462	1.59459	1.61818
3.5	1.6	3.5	3	1	3.3425	1.16667	1.6	1.04712		6.3	12.1	10.5	2.5	8.4	8.8	2.52	1.44048	1.19318
4.5	2	4.2	4	1	4.775	1.125	2	0.879581		8.7	5.4	9.8	5	2.8	8.2	1.74	1.92857	1.19512
2	2.5	4.2	1	2.5	4.775	2	1	0.879581		6.4	10.4	11.2	3.8	6.7	11.3	1.68421	1.55224	0.99115
3	2	4.5	1.5	1	3.82	2	2	1.17801		10.1	5.9	10.6	12.9	2.8	9	0.782946	2.10714	1.17778
2.8	2.5	3.5	1.5	2.5	3.3425	1.86667	1	1.04712		3.4	10	8.8	1.7	3.8	7.8	2	2.63158	1.12821
4.3	3	4.5	3.8	3.5	3.82	1.13158	0.857143	1.17801		12.3	11.8	8.3	14.8	7.2	7.4	0.831081	1.63889	1.12162
4	3.5	4	3.5	3	3.82	1.14286	1.16667	1.04712		4.7	9.7	10.7	2.3	5.8	13.2	2.04348	1.67241	0.810606
3.5	3	4.9	3.5	2.5	4.2975	1	1.2	1.1402		7.5	9.8	7.4	4.5	4.3	5.7	1.66667	2.27907	1.29825
3.1	2.5	4.5	3.5	2.5	4.775	0.885714	1	0.942408		9.3	6.4	10.7	7.3	3	12.3	1.27397	2.13333	0.869919
5	1.9	3.5	5.4	0.7	3.3425	0.925926	2.71429	1.04712		9.6	5.9	10.1	6.2	3.1	12.1	1.54839	1.90323	0.834711
4.1	2.4	4.5	4.5	2.5	4.775	0.911111	0.96	0.942408		8.1	7.7	9.2	5.7	4.5	8.8	1.42105	1.71111	1.04545
5	1.4	4.5	4.5	0.5	4.775	1.11111	2.8	0.942408		3.6	4.8	9.6	1.7	1.9	8.3	2.11765	2.52632	1.15663
2.5	3	3.5	2	3	3.82	1.25	1	0.91623		7.8	5.8	9.2	4.8	1.9	9.8	1.625	3.05263	0.938776
5.7	4	5.5	8.3	4.5	5.73	0.686747	0.888889	0.95986		7.2	6.4	11.7	3.5	3.8	12.6	2.05714	1.68421	0.928571
2	3.5	6.5	1	3.8	6.685	2	0.921053	0.972326		9	6	11.4	5.3	3.3	13	1.69811	1.81818	0.876923
3	2.5	5.5	2.5	2.5	4.775	1.2	1	1.15183		8.8	7.9	11.5	4.6	4.7	16.8	1.91304	1.68085	0.684524
3.5	2.5	6	3	5.2	6.2075	1.16667	0.480769	0.966573		9.5	8.2	11.2	7.5	5.3	10.8	1.26667	1.54717	1.03704
4.1	3.5	5.5	4.9	2.5	6.2075	0.836735	1.4	0.886025		8.3	6.2	11.8	3.9	4	12.8	2.12821	1.55	0.921875
4.3	3	2.5	4	2	1.91	1.075	1.5	1.3089		5.5	5.5	11.2	2.8	2.7	11.3	1.96429	2.03704	0.99115
4.4	2	3.5	3.5	1	3.82	1.25714	2	0.91623		10.6	8.3	11.8	5.1	7.3	10.5	2.07843	1.13699	1.12381
2.5	2.5	3.7	1.5	2	6.685	1.66667	1.25	0.553478		11.5	7.1	10.7	8.6	5.2	9.7	1.33721	1.36538	1.10309
3.7	4	3.1	4.4	3.5	3.3425	0.840909	1.14286	0.92745		11.8	8.8	11.9	8.1	7.3	12.3	1.45679	1.20548	0.96748
2	3	5.9	1	1.5	5.2525	2	2	1.12327		11.7	4.8	12.5	11.3	2.1	13.4	1.0354	2.28571	0.932836
3.9	3	5.5	3	2	5.73	1.3	1.5	0.95986		8.7	2.9	11.7	3.7	1.2	9.9	2.35135	2.41667	1.18182
5.6	4	5.5	7	4.5	5.73	0.8	0.888889	0.95986		9	4.1	13.4	4.2	1.6	13.3	2.14286	2.5625	1.00752
4	3.5	5.5	3.5	2.5	5.73	1.14286	1.4	0.95986		11.1	6.5	10.7	8.1	3	11.1	1.37037	2.16667	0.963964
3	2	5.5	3	1	5.2525	1	2	1.04712		6	6.2	11.1	2.6	3.3	11.3	2.30769	1.87879	0.982301
3.5	2	5	3.9	1	4.775	0.897436	2	1.04712		7.4	6.9	9.9	4.6	4	7.9	1.6087	1.725	1.25316
2.5	3.5	5.1	2	3	6.2075	1.25	1.16667	0.821587		12.2	7.8	10.5	13.3	5.2	10.4	0.917293	1.5	1.00962
4.5	3.5	4.5	4.8	3.5	4.775	0.9375	1	0.942408		12.8	2.8	9.5	13.5	1.1	8.8	0.948148	2.54545	1.07955
4	2.5	4.5	3.5	2	4.2975	1.14286	1.25	1.04712		8.1	6.4	9.8	3.9	4.5	9	2.07692	1.42222	1.08889
3.5	3	4.5	3.5	3.5	4.2975	1	0.857143	1.04712		10.7	6.1	8.9	8.3	3.3	9.3	1.28916	1.84848	0.956989
3.9	2.5	5.5	3	1	5.73	1.3	2.5	0.95986		11.8	5.6	10	10.6	2.2	12.2	1.11321	2.54545	0.819672
3.5	4	6	2.5	3.9	6.2075	1.4	1.02564	0.966573		4.2	6	7.9	2.1	2.2	10.6	2	2.72727	0.745283
3.9	3.5	7.4	3	3	6.685	1.3	1.16667	1.10696		4.6	4.4	7.9	2.1	1.6	5.9	2.19048	2.75	1.33898
4	3.5	5	3.5	3.5	5.73	1.14286	1	0.8726		3.9	4.2	8.7	1.8	1.6	8.4	2.16667	2.625	1.03571
3.5	1.4	5.5	3	0.5	4.2975	1.16667	2.8	1.27981		9.9	3.5	11.7	7.8	2	11.1	1.26923	1.75	1.05405
3.5	2	5	2.5	1	4.775	1.4	2	1.04712		6.7	5	8.8	2.8	1.8	7.5	2.39286	2.77778	1.17333
2	1.9	5.5	0.7	0.7	3.82	2.85714	2.71429	1.43979		10.8	3.7	10.9	6.3	1.5	9	1.71429	2.46667	1.21111
3	2	5.5	1.1	0.7	4.775	2.72727	2.85714	1.15183		9.7	5.6	10.1	5.8	2.6	12	1.67241	2.15385	0.841667
4.5	1.8	5	4	0.7	5.73	1.125	2.57143	0.8726		11.6	6.9	9.5	10.1	3.8	12.5	1.14851	1.81579	0.76
5	1.4	4	5	0.5	4.775	1	2.8	0.837696		9.5	7.6	10.9	7.3	4.3	12.9	1.30137	1.76744	0.844961
5.5	2	4	6.4	0.7	3.82	0.859375	2.85714	1.04712		3.1	7.2	11.3	1.3	3.6	13.6	2.38462	2	0.830882
2.5	3	4	1	2	3.82	2.5	1.5	1.04712		4.6	6.4	10.6	1.8	2.3	10.1	2.55556	2.78261	1.0495
4	3.5	5.8	3.5	3	5.73	1.14286	1.16667	1.01222		7.9	8.3	10.2	4	6.8	8.3	1.975	1.22059	1.22892
4	2.5	4.9	3.5	1	3.82	1.14286	2.5	1.28272		7.7	8.9	10.5	3.1	8.4	9.3	2.48387	1.05952	1.12903
4	3	6.5	4	1.5	6.685	1	2	0.972326		8.2	9.3	11.3	3.3	8.6	12.8	2.48485	1.0814	0.882812
5.5	3	4.5	6.3	2	4.775	0.873016	1.5	0.942408		4.1	9.1	10.6	1.8	8.9	7.5	2.27778	1.02247	1.41333
4.3	1.9	5	4	0.7	4.775	1.075	2.71429	1.04712		7.4	3.4	11.6	5.3	2.2	16.7	1.39623	1.54545	0.694611
4	1.4	4.4	3.5	0.5	3.82	1.14286	2.8	1.15183		9.8	4.2	7.9	6.9	1.6	5.8	1.42029	2.625	1.36207
3	2.5	5.1	2.5	1	5.2525	1.2	2.5	0.970966		10.3	6.2	10.5	6.1	6.5	9.9	1.68852	0.953846	1.06061
4.6	4	5.5	7	3.8	6.2075	0.657143	1.05263	0.886025		8.4	6.8	11.7	4.9	3.7	10.1	1.71429	1.83784	1.15842
4	2.5	2.5	4.3	1.5	1.3	0.930233	1.66667	1.92308		7	11.1	11.5	2.8	10	9.6	2.5	1.11	1.19792
4	4.5	3	3.5	3.9	3.3425	1.14286	1.15385	0.897532		11.9	7.9	11.1	12.9	5.8	11.5	0.922481	1.36207	0.965217
5.4	2	3.5	4.9	0.7	3.3425	1.10204	2.85714	1.04712		9.8	9.2	12.7	5	7.2	17.5	1.96	1.27778	0.725714
2	1.9	4	0.7	0.7	4.2975	2.85714	2.71429	0.930774		9.6	7	8.5	4.9	2.6	13	1.95918	2.69231	0.653846
3	2.5	4	2	1.5	4.775	1.5	1.66667	0.837696		10	8.4	9.7	6.4	5.8	6.8	1.5625	1.44828	1.42647
4	2	4.2	3.5	1	4.2975	1.14286	2	0.977312		8.7	8.7	8.4	4.8	5	6.6	1.8125	1.74	1.27273
3.5	2.5	6.1	2	1.5	6.685	1.75	1.66667	0.912491		10.5	8.5	9.2	5.5	6.8	6.5	1.90909	1.25	1.41538
2	1.6	5.5	0.7	0.6	5.73	2.85714	2.66667	0.95986		7.4	10.9	9	4.8	10.4	6.1	1.54167	1.04808	1.47541
3	2.1	5	1.5	1.5	4.775	2	1.4	1.04712		9.7	5.5	11.3	3.9	2.3	11.7	2.48718	2.3913	0.965812
3.5	2.5	4.5	2.5	1	4.775	1.4	2.5	0.942408		8.3	11.6	10.9	4.9	8	10.3	1.69388	1.45	1.05825
3.5	3.5	4.5	3	3	4.775	1.16667	1.16667	0.942408		9.1	11.2	10.7	7.5	6.3	13.2	1.21333	1.77778	0.810606
2.5	3	4.7	0.9	1.5	5.73	2.77778	2	0.820244		7.3	12.2	11.3	4.3	9.2	9.7	1.69767	1.32609	1.16495
5.2	3	4.5	7.3	2	4.775	0.712329	1.5	0.942408		9.2	9.4	9.9	4.9	5.4	7.2	1.87755	1.74074	1.375
4	2	4.8	4	1	3.82	1	2	1.25654		8.8	6.3	9.9	5.9	4.2	5.7	1.49153	1.5	1.73684
6.2	1.7	4	9.8	0.7	4.775	0.632653	2.42857	0.837696		5.5	7.8	10.8	2.6	5.3	12.8	2.11538	1.4717	0.84375
5.6	3.5	2	9.7	3.8	2.3875	0.57732	0.921053	0.837696		8.7	7.5	8.8	4.8	4.1	9.5	1.8125	1.82927	0.926316
3.5	1.5	2	3.5	0.6	2.865	1	2.5	0.69808		6.2	5.1	10.6	2.4	2	11.5	2.58333	2.55	0.921739
3	3.5	3.5	2.5	3	2.865	1.2	1.16667	1.22164		8.3	7.3	10.6	5.9	4	7.1	1.40678	1.825	1.49296
4	2.5	4	4	1.5	4.2975	1	1.66667	0.930774		9.3	5.8	10.8	6.6	5	10.1	1.40909	1.16	1.06931
5.7	2.5	4	7.9	2	4.2975	0.721519	1.25	0.930774		7.3	8.9	11.5	3.9	7	21.1	1.87179	1.27143	0.545024
3	3	3	2	2.5	2.865	1.5	1.2	1.04712		8.2	8	7.7	6	6.7	8.2	1.36667	1.19403	0.939024
3.5	2.5	2.5	3.5	1.5	1.91	1	1.66667	1.3089		9.9	8.2	10.1	8.3	5.7	10.9	1.19277	1.4386	0.926606
4	3	3.5	3.5	3	3.82	1.14286	1	0.91623		9.2	8.8	11.8	3.9	5.8	17.3	2.35897	1.51724	0.682081
1.5	3	4.2	0.7	2.5	4.775	2.14286	1.2	0.879581		6.4	8.6	9.1	2.5	7	7.6	2.56	1.22857	1.19737
2	3.5	3.9	1	3.5	3.82	2	1	1.02094		5.3	5.4	8.5	2.7	2.6	7.5	1.96296	2.07692	1.13333
3.5	2.5	2	3.5	1	2.865	1	2.5	0.69808		6.7	8.5	7	2.8	8.2	7.9	2.39286	1.03659	0.886076
3	2.5	1.5	2	1	2.3875	1.5	2.5	0.628272		6.1	5.3	10.6	2.5	2.1	10.7	2.44	2.52381	0.990654
3	3	3.5	2	3	3.82	1.5	1	0.91623		5.4	8.7	11.6	2.8	6.6	13.5	1.92857	1.31818	0.859259
3.9	2	5	3	0.7	5.2525	1.3	2.85714	0.951928		7.6	7.7	8.4	3.8	6.3	8.4	2	1.22222	1
3.9	1.4	4	3	0.5	3.82	1.3	2.8	1.04712		2.9	5.2	7.2	1.21	2.6	6.5	2.39669	2	1.10769
3.5	1.6	4.5	2	0.6	4.775	1.75	2.66667	0.942408		10.3	8.4	7	8.5	5.9	7.3	1.21176	1.42373	0.958904
4	3	4.4	3.5	2.5	3.82	1.14286	1.2	1.15183		3.8	7	10.9	1.8	3.2	13.1	2.11111	2.1875	0.832061
3.5	3.5	4.5	2.5	2.5	4.775	1.4	1.4	0.942408		8.6	8.1	10.8	3.4	6.3	17.1	2.52941	1.28571	0.631579
4.5	3	3.5	3.5	2	3.3425	1.28571	1.5	1.04712		6.9	3.8	11	2.7	1.5	11.3	2.55556	2.53333	0.973451
4.4	4	4	3.5	5.8	4.2975	1.25714	0.689655	0.930774		3.4	4.1	10.4	1.8	2.2	12	1.88889	1.86364	0.866667
5	1.4	4.5	4.7	0.5	4.775	1.06383	2.8	0.942408		11.2	3.7	10.8	10.3	1.8	8.6	1.08738	2.05556	1.25581
4.5	2.5	4.5	4.9	2	4.775	0.918367	1.25	0.942408		6.5	6.2	11.2	2.8	2.4	9.1	2.32143	2.58333	1.23077
3.5	4	4	3.5	3.5	2.865	1	1.14286	1.39616		10	6	11.2	5.3	3.3	12.7	1.88679	1.81818	0.88189
3.5	2.5	4.5	3	2	4.2975	1.16667	1.25	1.04712		8.4	5.2	9.8	3.3	2.3	7.1	2.54545	2.26087	1.38028
4.5	1.5	3.5	4	0.6	2.865	1.125	2.5	1.22164		10.2	4.9	10	7.8	1.8	8	1.30769	2.72222	1.25
3.5	1.6	3	3.5	0.5	3.3425	1	3.2	0.897532		7.2	4.9	10.5	2.8	1.8	8.7	2.57143	2.72222	1.2069
4.3	2.5	5	4	2	4.775	1.075	1.25	1.04712		8.1	4.6	11.6	3.8	1.7	13.2	2.13158	2.70588	0.878788
4	2	5.5	3.5	1	7.1625	1.14286	2	0.767888		6	5.9	10.8	2.4	2.5	8.9	2.5	2.36	1.21348
4.5	1.5	4.5	3.8	0.7	4.2975	1.18421	2.14286	1.04712		8.9	4.6	9.8	6	1.9	10.9	1.48333	2.42105	0.899083
3.2	2	4	1.5	1	3.82	2.13333	2	1.04712		9.1	5.3	10.5	10.1	5	9.3	0.90099	1.06	1.12903
5.2	2	5.1	8.3	1	5.73	0.626506	2	0.890052		9.3	5.5	11	7.9	3.8	10.9	1.17722	1.44737	1.00917
3	3.5	5.1	2	2.5	5.73	1.5	1.4	0.890052		4.2	2.5	10.9	2.1	0.9	8	2	2.77778	1.3625
4	2.5	4.4	4	2	3.82	1	1.25	1.15183		5.1	6.7	10.9	2.2	2.9	9	2.31818	2.31034	1.21111
3.5	3	4	2.5	2.5	3.3425	1.4	1.2	1.19671		9.6	6.5	11	8.2	4	9.6	1.17073	1.625	1.14583
3.5	3.5	6.3	2.5	3.5	8.595	1.4	1	0.732984		4.9	6.9	9.8	3.6	3.8	8.3	1.36111	1.81579	1.18072
3.5	1.9	4.5	2	0.7	4.2975	1.75	2.71429	1.04712		7.6	7.1	9.3	5.2	4.6	8.5	1.46154	1.54348	1.09412
4.3	1.7	3.5	4	0.6	3.82	1.075	2.83333	0.91623		6.6	6.6	10.6	3.2	4.5	9.4	2.0625	1.46667	1.12766
5.6	3.5	3.8	6.7	3	3.3425	0.835821	1.16667	1.13687		6.1	6.2	9.9	3.5	4	7.8	1.74286	1.55	1.26923
4.4	3	5.2	3.5	2	6.2075	1.25714	1.5	0.837696		6.4	7.6	7.4	3.8	5.6	6	1.68421	1.35714	1.23333
4.5	2.5	6.1	4	1	6.685	1.125	2.5	0.912491		10.5	7.1	8.2	11.1	4.9	6	0.945946	1.44898	1.36667
4.4	1.7	4.5	4	0.7	4.2975	1.1	2.42857	1.04712		10.6	2.3	7.9	11.1	1.5	5.7	0.954955	1.53333	1.38596
3.5	1.4	3.4	2.5	0.5	2.3875	1.4	2.8	1.42408		4.2	4.5	9.8	1.9	5.2	11	2.21053	0.865385	0.890909
5	1.9	4.5	5.2	0.7	4.2975	0.961538	2.71429	1.04712		10.1	4.7	11.1	4.8	4.8	10.7	2.10417	0.979167	1.03738
4	2.5	4.5	3.5	1	3.82	1.14286	2.5	1.17801		9.5	6	10.9	4.5	3.4	9.3	2.11111	1.76471	1.17204
5	2.5	5.5	5.8	1.5	5.73	0.862069	1.66667	0.95986		10.2	8.8	8.7	7	7.6	5.9	1.45714	1.15789	1.47458
3.5	3	4	2.5	2	3.82	1.4	1.5	1.04712		9	9	12.3	4.5	3.7	11.6	2	2.43243	1.06034
4.5	2	5.5	3.5	1	5.2525	1.28571	2	1.04712		5.6	4.7	12	3.2	2.4	11.1	1.75	1.95833	1.08108
4.9	4	5	4	3.5	4.775	1.225	1.14286	1.04712		10.4	8	12.8	8.6	4.8	14.2	1.2093	1.66667	0.901408
4.4	1.7	4	3.5	1	3.3425	1.25714	1.7	1.19671		6.7	8	9.4	3.3	3.5	5.4	2.0303	2.28571	1.74074
3.5	3.5	6.1	3	2	7.1625	1.16667	1.75	0.851658		6.8	3.1	11.6	3.4	1.3	13.3	2	2.38462	0.87218
3.5	4	4.5	3	4	4.775	1.16667	1	0.942408		10.5	2.8	9.5	6.5	2.3	6.6	1.61538	1.21739	1.43939
3	3.5	2.5	1.1	3	1.4325	2.72727	1.16667	1.7452		6.2	10.6	11	2.6	10.6	11.5	2.38462	1	0.956522
3.9	4	6	2.5	3.9	6.2075	1.56	1.02564	0.966573		7.3	4.4	9.8	3.1	1.8	10.5	2.35484	2.44444	0.933333
3.9	2.5	6.1	3	1	6.685	1.3	2.5	0.912491		7	11.3	11.1	2.9	7.3	12.6	2.41379	1.54795	0.880952
5.5	3.5	5	5	2.5	5.73	1.1	1.4	0.8726		10.4	12.4	10.6	7.4	11.7	16	1.40541	1.05983	0.6625
4.5	3.5	4.5	4	3.8	3.82	1.125	0.921053	1.17801		6.5	7.3	10.2	3	5.1	7.9	2.16667	1.43137	1.29114
4.9	3.5	5.5	4	3.5	6.685	1.225	1	0.822737		9	10.1	10	5.2	6.3	11.3	1.73077	1.60317	0.884956
4	4	5.5	3.5	4.5	5.73	1.14286	0.888889	0.95986		11.1	10.3	10.2	7.4	9	10.5	1.5	1.14444	0.971429
3.5	2	4.5	3	1	4.2975	1.16667	2	1.04712		10.3	6.7	10.1	5.1	6	11.3	2.01961	1.11667	0.893805
2	1.8	4.5	0.7	0.7	3.3425	2.85714	2.57143	1.3463		8.7	11.5	10.3	4.3	6.8	11.6	2.02326	1.69118	0.887931
3.5	3.5	5.5	3	3.5	3.82	1.16667	1	1.43979		10.2	8.7	10.2	5	5.8	12.8	2.04	1.5	0.796875
4.5	3	4.9	4.4	1.5	4.2975	1.02273	2	1.1402		7.6	7.9	11	4.8	5.4	13.3	1.58333	1.46296	0.827068
3.5	4.5	4.6	2.5	4.9	5.73	1.4	0.918367	0.802792		7.8	7.8	11.9	3.8	5.8	14.2	2.05263	1.34483	0.838028
4.5	2	4.9	5	0.7	3.82	0.9	2.85714	1.28272		7.8	3.7	11.5	4	2	12.9	1.95	1.85	0.891473
4.5	4	5.5	4.3	4	5.2525	1.04651	1	1.04712		10	5.2	12.7	6.9	4.7	11.2	1.44928	1.10638	1.13393
2.5	4.5	6	1	4.8	5.73	2.5	0.9375	1.04712		7.4	9	10.4	3.1	10.8	11.7	2.3871	0.833333	0.888889
2.5	3.5	5	1	3.5	4.775	2.5	1	1.04712		11.3	6	13.6	8.1	2.8	19.1	1.39506	2.14286	0.712042
4.5	3	5.1	5	1.5	5.73	0.9	2	0.890052		6.3	7.4	10.1	2.4	3.9	9.2	2.625	1.89744	1.09783
3.5	3.5	4.6	2	3.5	4.775	1.75	1	0.963351		5.9	7.3	9.5	3.2	6.8	13.1	1.84375	1.07353	0.725191
3.5	4	5.5	2	5.2	5.2525	1.75	0.769231	1.04712		6.6	7.3	10.2	2.7	5.1	10.8	2.44444	1.43137	0.944444
3	4	4.5	1.5	4.9	4.2975	2	0.816327	1.04712		11.1	8.3	5.9	9.9	7.9	5	1.12121	1.05063	1.18
2.5	1.4	5	1.5	0.5	4.2975	1.66667	2.8	1.16347		4.7	8.6	11.4	2.9	8	13.7	1.62069	1.075	0.832117
4	1.6	6.6	3.5	0.6	8.595	1.14286	2.66667	0.767888		9.3	5.9	10.7	7.9	3.9	12.7	1.17722	1.51282	0.84252
2.5	5	4.4	1.5	6	3.82	1.66667	0.833333	1.15183		9.9	8.8	10.1	5.7	6.2	10.1	1.73684	1.41935	1
3.1	4.5	4	2.5	5	4.775	1.24	0.9	0.837696		7.2	5.5	9.9	3.8	2.1	9.7	1.89474	2.61905	1.02062
5	1.6	4.5	5	0.6	4.775	1	2.66667	0.942408		9.5	6	9.1	6.3	2.2	8.3	1.50794	2.72727	1.09639
4.5	4	3.5	4.5	3.5	2.865	1	1.14286	1.22164		10.6	7.9	9.3	9.8	3.4	12.8	1.08163	2.32353	0.726562
3.5	3.5	3.8	3.5	3.5	3.3425	1	1	1.13687		11.3	5.2	10.2	7.9	2	12.2	1.43038	2.6	0.836066
3.5	3	5	3	3	5.2525	1.16667	1	0.951928		11.4	6.6	5.6	9.3	3.3	6.5	1.22581	2	0.861538
3.5	3.5	5	3	3.5	5.2525	1.16667	1	0.951928		11.5	6.1	11.1	7.3	2.2	12.8	1.57534	2.77273	0.867187
2.4	1.4	4.3	0.9	0.5	2.865	2.66667	2.8	1.50087		8.5	6.7	11.1	3.3	2.4	12.5	2.57576	2.79167	0.888
2.5	2	4	1	1	4.2975	2.5	2	0.930774		10.4	8.2	10.1	6	6.6	9.1	1.73333	1.24242	1.10989
3	1.4	4.5	2	0.5	4.775	1.5	2.8	0.942408		12.3	7	8.7	8.5	4	6	1.44706	1.75	1.45
4	1.9	4.6	4	0.7	4.775	1	2.71429	0.963351		9.4	5.8	9.7	3.8	3.6	10.1	2.47368	1.61111	0.960396
4	2.5	3.7	3.5	1.5	2.865	1.14286	1.66667	1.29145		7.4	5.9	9.4	3.1	2.7	9.5	2.3871	2.18519	0.989474
3.5	2	4.5	3	1	4.2975	1.16667	2	1.04712		12.3	3.9	10.4	9.8	1.6	9.9	1.2551	2.4375	1.05051
4	3	3.5	4	2	3.3425	1	1.5	1.04712			3.2	11.7		1.2	12		2.66667	0.975
2.5	1.8	2	1	0.7	1.4325	2.5	2.57143	1.39616			3.3	9.9		1.5	9		2.2	1.1
2.5	1.5	5	1.5	0.7	4.775	1.66667	2.14286	1.04712			4.1	8.3		1.6	7.1		2.5625	1.16901
4	2.1	4.5	3.5	2	3.82	1.14286	1.05	1.17801			5.2	10.9		3.1	10.4		1.67742	1.04808
4	1.4	5	4.4	0.5	4.775	0.909091	2.8	1.04712			3.8	11		1.4	9.8		2.71429	1.12245
2	2.2	6	1	1.5	5.73	2	1.46667	1.04712			5.9	11.4		3.3	9.4		1.78788	1.21277
3	2	5.1	2	1	4.2975	1.5	2	1.18674			3.4	10.8		1.7	10.5		2	1.02857
3.5	1.7	5.1	3	1	4.2975	1.16667	1.7	1.18674			2.5	11.6		1	9.3		2.5	1.24731
3.5	3.5	5	3.5	4.7	4.2975	1	0.744681	1.16347			3	12.8		1.1	16.7		2.72727	0.766467
4	1.3	4.9	4	0.5	3.82	1	2.6	1.28272			1.9	10.6		1	9.3		1.9	1.13978
1.5	1.4	5.5	0.7	0.5	5.73	2.14286	2.8	0.95986			2.7	12.1		1.2	11.8		2.25	1.02542
3.5	1.4	4.5	3.5	0.5	4.775	1	2.8	0.942408			5	10		4.5	13.6		1.11111	0.735294
4.6	1.4	5	5.7	0.5	4.775	0.807018	2.8	1.04712			7.2	10.1		6	8		1.2	1.2625
3	1.4	4.5	2	0.6	4.2975	1.5	2.33333	1.04712			3.3	8.3		1.5	5.9		2.2	1.40678
3.5	1.5	4.5	3	0.9	3.82	1.16667	1.66667	1.17801			9.1	10.1		8.7	11.9		1.04598	0.848739
3.5	1.7	5	3	0.6	4.775	1.16667	2.83333	1.04712			2.7	11.2		1.4	8.8		1.92857	1.27273
3	1.5	2	2.5	0.5	1.91	1.2	3	1.04712			7.1	10.9		4.1	9		1.73171	1.21111
4	1.5	5.5	3.5	0.6	6.685	1.14286	2.5	0.822737			6	9.8		3.6	8.7		1.66667	1.12644
3.5	1.5	4	2	0.5	4.2975	1.75	3	0.930774			5.7	9.3		4	9.4		1.425	0.989362
5.6	1.4	3.4	7.2	0.5	2.3875	0.777778	2.8	1.42408			6.3	8.8		2.8	7.3		2.25	1.20548
3	1.7	3.5	1.5	1.3	2.3875	2	1.30769	1.46597			3	9.7		1.6	10.2		1.875	0.95098
3.5	1.7	4.2	3.5	0.7	4.775	1	2.42857	0.879581			1.9	11.4		1	11.1		1.9	1.02703
3.5	1.5	3.5	3.5	0.5	2.865	1	3	1.22164			2	8.9		1	6.5		2	1.36923
3.5	1.6	3.9	3.5	1	3.3425	1	1.6	1.16679			2.9	11.6		1.5	12.4		1.93333	0.935484
3.5	1.7	4.4	3.5	0.7	3.82	1	2.42857	1.15183			8	11.7		3.8	9.3		2.10526	1.25806
4.7	2	3.5	5.8	1	2.865	0.810345	2	1.22164			7	12		3.1	10.2		2.25806	1.17647
3.5	2.2	4.4	3	3	3.82	1.16667	0.733333	1.15183			8.4	8.2		7.5	5.9		1.12	1.38983
2.5	2.7	6.5	2	0.9	6.2075	1.25	3	1.04712			3.5	11.5		1.2	10.8		2.91667	1.06481
3	1.7	5.5	2	1	5.2525	1.5	1.7	1.04712			9.8	11.6		7.5	8.8		1.30667	1.31818
3.7	2	5	4	0.7	4.775	0.925	2.85714	1.04712			3.9	9.8		1.4	9.4		2.78571	1.04255
3.5	1.4	4.5	2.5	0.5	4.775	1.4	2.8	0.942408			4.2	9.6		1.5	13.9		2.8	0.690647
4.5	1.4	4.7	5	0.7	5.73	0.9	2	0.820244			3.2	9.1		1.2	11.2		2.66667	0.8125
1.5	1.4	5	0.7	0.5	4.775	2.14286	2.8	1.04712			3.6	8.7		1.8	9.5		2	0.915789
3.5	1.7	3.7	3.5	1.1	2.865	1	1.54545	1.29145			10	9.7		9	10.3		1.11111	0.941748
4.5	2.2	4.6	5	2.5	4.775	0.9	0.88	0.963351			9.1	8.4		7.7	7.3		1.18182	1.15068
4.5	1.8	2.5	4.5	0.7	1.91	1	2.57143	1.3089			5.8	9.7		2.2	13.5		2.63636	0.718519
4.3	1.5	4.6	4	0.6	4.775	1.075	2.5	0.963351			5.5	8.1		4.5	8.2		1.22222	0.987805
4.5	1.4	3.6	3.5	0.5	4.775	1.28571	2.8	0.753927			4.9	11.3		2.2	15		2.22727	0.753333
3.9	1.5	4.5	3	0.5	3.82	1.3	3	1.17801			5.7	10.2		3.1	10.3		1.83871	0.990291
4	1.5	3.9	3.5	0.7	3.3425	1.14286	2.14286	1.16679			7.6	9		5	8.5		1.52	1.05882
3.9	1.5	4.7	3	0.7	3.3425	1.3	2.14286	1.40613			3.9	11.5		1.5	14.1		2.6	0.815603
4	1.6	4.5	3.5	0.9	4.2975	1.14286	1.77778	1.04712			3.8	11.7		1.4	16		2.71429	0.73125
3	1.7	4.4	1.5	0.7	3.3425	2	2.42857	1.31638			8	10.7		5	14.6		1.6	0.732877
2.9	1.4	4.5	2	0.5	3.82	1.45	2.8	1.17801			8.1	10.9		5.9	12.5		1.37288	0.872
2.5	1.5	5	3	0.5	5.2525	0.833333	3	0.951928			8.6	9.7		4.6	7.1		1.86957	1.3662
5	1.4	5	4.5	0.5	4.775	1.11111	2.8	1.04712			8	11		4.7	17.3		1.70213	0.635838
3	1.4	3.5	2.5	0.5	3.3425	1.2	2.8	1.04712			3.6	10.7		1.7	9		2.11765	1.18889
4.5	1.4	3.9	4.5	0.5	3.3425	1	2.8	1.16679			8.2	11.5		4.3	16.3		1.90698	0.705521
3.5	1.5	4.6	2.5	0.5	5.2525	1.4	3	0.875773			4.1	11.3		1.4	13.1		2.92857	0.862595
4.2	1.5	2	3	0.5	2.865	1.4	3	0.69808			4.5	11.5		1.6	12.5		2.8125	0.92
3.5	1.4	6.5	3.5	0.5	7.1625	1	2.8	0.907504			5.3	11.7		1.8	11.8		2.94444	0.991525
4.5	1.4	4.5	4	0.5	4.2975	1.125	2.8	1.04712			10	11.9		9	11.9		1.11111	1
4	2.5	4.5	3.5	2.8	4.775	1.14286	0.892857	0.942408			7.9	12		3.5	13.5		2.25714	0.888889
4	2.2	5.2	3.5	1.5	6.685	1.14286	1.46667	0.777861			9.4	7.9		6	7.1		1.56667	1.11268
3.9	1.5	2.5	3	0.5	2.865	1.3	3	0.8726			8.3	10.6		3.1	13.1		2.67742	0.80916
4	1.5	3.8	3.5	0.6	3.3425	1.14286	2.5	1.13687			6.2	11		2.1	15		2.95238	0.733333
3.5	1.4	4	3.5	0.5	3.3425	1	2.8	1.19671			9.2	11		4.1	12.8		2.2439	0.859375
3.5	1.4	4.5	2.5	0.5	3.82	1.4	2.8	1.17801			7.8	10.5		3.1	14.5		2.51613	0.724138
5	1.5	3	4	0.5	2.865	1.25	3	1.04712			10.9	11.1		9	20		1.21111	0.555
3.5	1.5	4.1	2	0.6	4.2975	1.75	2.5	0.954043			9.2	9.9		5.3	11.3		1.73585	0.876106
4.5	3	4	4.5	3.5	3.3425	1	0.857143	1.19671			6.7	8.2		2.5	9.4		2.68	0.87234
3	2.5	4.5	1.1	2.5	4.775	2.72727	1	0.942408			6.5	10.7		2.8	15.2		2.32143	0.703947
1.5	2.1	4.4	0.7	1.5	3.82	2.14286	1.4	1.15183			9.3	10.2		5.2	10.5		1.78846	0.971429
4.4	2.2	4.5	3.5	1.5	4.2975	1.25714	1.46667	1.04712			9.5	10.5		4.9	10.8		1.93878	0.972222
2.9	1.4	5.5	1.5	0.5	5.2525	1.93333	2.8	1.04712			9.6	9.7		7.6	7.3		1.26316	1.32877
4.5	1.5	4.5	4.5	0.5	4.2975	1	3	1.04712			10.8	10		8.3	9.7		1.3012	1.03093
6	1.5	4	7.7	0.6	3.82	0.779221	2.5	1.04712			7.9	8		3.6	6.1		2.19444	1.31148
2.5	2.1	6.1	1	2	6.685	2.5	1.05	0.912491			12.7	10.3		13	10.8		0.976923	0.953704
6	1.4	4.5	7.9	0.5	4.775	0.759494	2.8	0.942408			7.7	9.5		4.1	9.5		1.87805	1
5	1.4	4.5	4.5	0.5	4.775	1.11111	2.8	0.942408			7	10.3		3.5	9.4		2	1.09574
4.5	1.5	4	5	0.5	3.82	0.9	3	1.04712			9.9	9.5		4.8	8		2.0625	1.1875
4	2.1	3.6	3.5	0.8	4.2975	1.14286	2.625	0.837696			6.1	9.4		2.3	8.3		2.65217	1.13253
4.5	1.9	4.4	3.5	0.7	3.82	1.28571	2.71429	1.15183			10.4	9		7.1	7.5		1.46479	1.2
5.2	3.5	4.4	7.3	4.8	3.82	0.712329	0.729167	1.15183			6.9	10.3		2.3	12.1		3	0.85124
4	3	5	3.5	2.5	5.73	1.14286	1.2	0.8726			8.3	10.4		3.9	12.2		2.12821	0.852459
4.5	3.5	5.5	4.5	4.5	4.775	1	0.777778	1.15183			10.2	10.9		5.1	10.5		2	1.0381
3.2	3	4.5	1.1	2.5	3.82	2.90909	1.2	1.17801			6.6	10.3		2.7	10.9		2.44444	0.944954
4.5	2	3.5	4.5	1	3.3425	1	2	1.04712			11.4	8.6		9.8	7.7		1.16327	1.11688
3.5	3	3.5	3.5	2.5	3.3425	1	1.2	1.04712			8.2	10.6		3.2	11		2.5625	0.963636
4	2	2.9	4	1	2.3875	1	2	1.21466			6.6	11.1		2.3	11		2.86957	1.00909
2.5	3	4	1	3.5	3.82	2.5	0.857143	1.04712			8.4	11.6		4.5	10.9		1.86667	1.06422
4.5	2.5	4	3.5	1	3.82	1.28571	2.5	1.04712			9	10		6.5	8.5		1.38462	1.17647
5	1.8	4.5	5.9	0.7	5.2525	0.847458	2.57143	0.856735			10.4	5.8		6.1	5.5		1.70492	1.05455
3.5	1.4	4	2	0.5	3.3425	1.75	2.8	1.19671			7.2	9.5		2.5	8.4		2.88	1.13095
3.5	2.5	1.5	2	3	1.4325	1.75	0.833333	1.04712			8.2	11.4		4.8	12.3		1.70833	0.926829
4.5	2	4	4.8	1	3.3425	0.9375	2	1.19671			7.8	8.7		4.1	10.9		1.90244	0.798165
4	3	2	3.5	3.5	1.4325	1.14286	0.857143	1.39616			6	9.6		2.2	9.5		2.72727	1.01053
4	1.5	2	4	0.7	1.4325	1	2.14286	1.39616			8.8	11.2		6.5	12.5		1.35385	0.896
4.1	2.5	4	4.5	2.9	3.82	0.911111	0.862069	1.04712			7.1	9.6		3.7	13.3		1.91892	0.721805
2	2.5	4	0.7	2	3.3425	2.85714	1.25	1.19671			5	9.2		1.8	9.1		2.77778	1.01099
2.5	1.4	4.5	1	0.5	4.775	2.5	2.8	0.942408			5.4	9.2		2.1	10.5		2.57143	0.87619
1.5	1.5	3.5	0.6	0.7	3.82	2.5	2.14286	0.91623			7.6	9.6		4	9.7		1.9	0.989691
3	1.5	4.6	2.5	0.7	5.73	1.2	2.14286	0.802792			6.8	10		3.2	11.1		2.125	0.900901
4	4	4.6	4	4.5	5.2525	1	0.888889	0.875773			5.8	7.6		2.6	9.7		2.23077	0.783505
1.5	3.5	4.5	0.6	3	4.775	2.5	1.16667	0.942408			7.6	9.1		3	8.3		2.53333	1.09639
2	3.5	6.1	0.7	2.5	7.1625	2.85714	1.4	0.851658			6.9	9.4		2.5	9.1		2.76	1.03297
4.5	4	4.5	4	4	4.775	1.125	1	0.942408			8.6	11.1		5.5	13.6		1.56364	0.816176
2.5	3.5	4.9	2	3	4.2975	1.25	1.16667	1.1402			7.1	11		4.1	9.3		1.73171	1.1828
5	3.5	5	5.3	3.5	4.775	0.943396	1	1.04712			7.5	10.9		4.3	9		1.74419	1.21111
1.5	3.5	4.4	0.6	2.5	3.82	2.5	1.4	1.15183			5.5	9.3		2.3	7		2.3913	1.32857
3.5	3.5	4.4	3.5	3.5	3.82	1	1	1.15183			4.2	10		2.2	8.7		1.90909	1.14943
3	2.5	3.5	2	1.5	3.3425	1.5	1.66667	1.04712			7.4	9.3		2.5	10.5		2.96	0.885714
4.5	4.5	4.1	4	5	4.775	1.125	0.9	0.858639				9.4			12.7			0.740157
4	2	4.3	4.3	0.7	3.82	0.930233	2.85714	1.12565				6			5			1.2
4	2.2	3.5	3.5	0.8	3.82	1.14286	2.75	0.91623				7.9			11.3			0.699115
3.9	1.5	3.4	3	0.6	2.865	1.3	2.5	1.18674				10.9			12			0.908333
4	1.8	4.5	3.5	0.6	4.775	1.14286	3	0.942408				9.9			7.3			1.35616
3.9	1.4	3.5	3	0.5	3.3425	1.3	2.8	1.04712				11.2			12.3			0.910569
4.4	1.9	4.5	3.5	0.7	3.82	1.25714	2.71429	1.17801				11.7			10.7			1.09346
4	2.2	3	3.5	0.9	2.865	1.14286	2.44444	1.04712				10.3			7.9			1.3038
5.5	2.5	5	8.7	1.5	4.775	0.632184	1.66667	1.04712				9.2			8.7			1.05747
4.5	2.5	4	5	1	3.3425	0.9	2.5	1.19671				11.1			8.5			1.30588
2	2.5	4.5	0.7	1.5	4.775	2.85714	1.66667	0.942408				8.7			6.3			1.38095
4	2.5	5	4	1.5	5.2525	1	1.66667	0.951928				9.5			6.2			1.53226
4.5	1.5	3.8	4.5	0.5	3.3425	1	3	1.13687				10.8			7.8			1.38462
4.5	3	4.5	4	3.5	3.82	1.125	0.857143	1.17801
3.5	2.5	4.5	3	1	4.2975	1.16667	2.5	1.04712
3.7	3	4.5	4	2	4.775	0.925	1.5	0.942408
4.5	2.5	6.7	4.5	0.9	9.0725	1	2.77778	0.738495
3	4	3	2	5	2.865	1.5	0.8	1.04712
3.5	2	5	2.5	0.7	4.775	1.4	2.85714	1.04712
2.5	3	3.8	1	2.5	3.3425	2.5	1.2	1.13687
4.5	2	4	5	1	3.82	0.9	2	1.04712
2	2.5	5	0.7	2	5.2525	2.85714	1.25	0.951928
3.5	3	2	3	2.5	2.865	1.16667	1.2	0.69808
4.5	2.2	3.9	4	1.5	3.3425	1.125	1.46667	1.16679
4	1.4	2.5	3.5	0.5	1.91	1.14286	2.8	1.3089
5	2.5	3.5	5.5	1	3.3425	0.909091	2.5	1.04712
5	1.4	4	4.5	0.5	3.82	1.11111	2.8	1.04712
2	2	6	0.7	1	5.73	2.85714	2	1.04712
3.5	2.2	4.2	3	2.5	4.775	1.16667	0.88	0.879581
4.5	1.7	3.5	3.5	0.6	3.3425	1.28571	2.83333	1.04712
3.5	2.5	4	2	2	3.82	1.75	1.25	1.04712
4	1.5	4.5	3.5	0.6	4.2975	1.14286	2.5	1.04712
3.5	1.4	5	2.5	0.5	5.2525	1.4	2.8	0.951928
3.9	2.5	5	3	3.5	3.82	1.3	0.714286	1.3089
4.4	3.5	4.4	4	3.5	3.82	1.1	1	1.15183
4.5	2.5	6.1	4.3	1	8.1175	1.04651	2.5	0.751463
3	3	5.5	1.5	2	5.2525	2	1.5	1.04712
4	4	4.5	3.5	3.8	3.82	1.14286	1.05263	1.17801
4.5	3	4.5	4	2.5	3.82	1.125	1.2	1.17801
4	3.5	4.4	3.5	3.9	3.82	1.14286	0.897436	1.15183
3.5	2.5	5	3.5	1	4.775	1	2.5	1.04712
3.5	3	4.5	3.5	3	4.2975	1	1	1.04712
4.1	3.5	4	4.5	3.5	3.82	0.911111	1	1.04712
2	2.5	2	1	1	2.3875	2	2.5	0.837696
2.5	1.6	5	2	0.7	4.2975	1.25	2.28571	1.16347
1.5	4	4.5	0.7	4	4.2975	2.14286	1	1.04712
2.5	2	4	2.5	0.7	3.82	1	2.85714	1.04712
4.1	2.4	2.8	4.5	0.9	1.91	0.911111	2.66667	1.46597
3.5	2.5	3.5	3	2	3.82	1.16667	1.25	0.91623
3.2	4	4	3	5.3	3.3425	1.06667	0.754717	1.19671
3.7	1.4	4	4	0.5	2.865	0.925	2.8	1.39616
3	1.4	5	1.2	0.5	5.73	2.5	2.8	0.8726
2	2	5	1.5	1	4.775	1.33333	2	1.04712
1.5	2.3	5.9	0.6	1.5	6.2075	2.5	1.53333	0.950463
3	1.5	4.1	2.5	0.5	4.2975	1.2	3	0.954043
4.7	1.4	4	5.4	0.5	3.82	0.87037	2.8	1.04712
4	1.4	4.5	4	0.5	4.2975	1	2.8	1.04712
4.1	1.4	3	4.5	0.5	2.3875	0.911111	2.8	1.25654
3.5	1.4	5.2	3	0.5	5.2525	1.16667	2.8	0.990005
1.5	1.4	4.5	0.7	0.5	4.775	2.14286	2.8	0.942408
4	1.9	3.8	3.5	0.7	2.865	1.14286	2.71429	1.32635
4	2.5	4	4	1.5	3.82	1	1.66667	1.04712
4.6	3.5	3.9	6	3.8	3.3425	0.766667	0.921053	1.16679
4.1	2.1	5.5	5.5	0.8	5.2525	0.745455	2.625	1.04712
4.5	1.8	3.5	4.5	0.7	3.3425	1	2.57143	1.04712
2.5	1.5	4	1.5	0.6	4.2975	1.66667	2.5	0.930774
2	2	4	1.5	1	3.82	1.33333	2	1.04712
5.1	1.4	4.5	6.5	0.5	4.775	0.784615	2.8	0.942408
5.1	1.5	4.6	6.8	0.6	4.775	0.75	2.5	0.963351
4	1.4	4.5	3.5	0.5	3.82	1.14286	2.8	1.17801
3.5	2.5	4.5	3	2.5	4.775	1.16667	1	0.942408
3.5	1.5	4.5	2.5	0.5	4.2975	1.4	3	1.04712
2	1.6	4.5	0.7	0.5	4.2975	2.85714	3.2	1.04712
2.5	3	5.5	1	2	5.2525	2.5	1.5	1.04712
2	2.5	4.4	0.7	2.5	3.82	2.85714	1	1.15183
2.5	3.5	5.5	1	2.5	5.2525	2.5	1.4	1.04712
3.7	3.5	5.2	4	2.5	5.73	0.925	1.4	0.907504
5	2.5	4.5	6.5	1.5	4.2975	0.769231	1.66667	1.04712
3.5	3	3.9	3	2.5	3.3425	1.16667	1.2	1.16679
3.5	1.9	4.4	3.5	0.7	3.82	1	2.71429	1.15183
4.6	1.8	3	6.3	0.7	3.3425	0.730159	2.57143	0.897532
4.9	1.7	4.5	4	0.6	4.775	1.225	2.83333	0.942408
4.1	1.8	4.5	4.5	0.6	5.2525	0.911111	3	0.856735
4	2.5	4.5	4.2	1.5	4.775	0.952381	1.66667	0.942408
1.5	1.4	4.5	0.6	0.5	4.2975	2.5	2.8	1.04712
4	2.5	4	4	2	4.2975	1	1.25	0.930774
4	1.9	3.5	4	0.7	3.82	1	2.71429	0.91623
3.5	1.5	3.5	3	0.5	3.82	1.16667	3	0.91623
3.5	3	4.5	3.5	2	4.775	1	1.5	0.942408
2.4	3	4	1	2.5	3.82	2.4	1.2	1.04712
4.1	2.5	4.1	4.8	0.9	4.775	0.854167	2.77778	0.858639
2.5	3	4.1	1	3	4.775	2.5	1	0.858639
3.5	1.9	4	2.5	0.7	3.82	1.4	2.71429	1.04712
1.5	1.9	5	0.7	0.7	4.775	2.14286	2.71429	1.04712
3.5	1.6	5	3.5	0.5	4.2975	1	3.2	1.16347
2.5	2.5	4.5	1	0.9	4.2975	2.5	2.77778	1.04712
4	2	4.2	3.5	0.7	4.775	1.14286	2.85714	0.879581
3	2.5	2	1.5	1.5	1.91	2	1.66667	1.04712
3.5	2	4.1	3.5	0.6	4.2975	1	3.33333	0.954043
3.5	1.8	3.9	3.5	0.7	3.3425	1	2.57143	1.16679
4.5	1.4	4.5	5	0.5	4.2975	0.9	2.8	1.04712
1.5	3.5	4	0.7	3	3.82	2.14286	1.16667	1.04712
4	1.9	3.5	4	0.7	3.3425	1	2.71429	1.04712
2.4	3	4	0.9	3	3.82	2.66667	1	1.04712
3	2.5	3.5	2	1.5	3.82	1.5	1.66667	0.91623
4	2.5	4	3.5	0.9	3.82	1.14286	2.77778	1.04712
3.5	2.5	4	3	1.5	3.3425	1.16667	1.66667	1.19671
2	2.5	5	1	1.5	4.775	2	1.66667	1.04712
1.5	1.5	3.2	0.5	0.6	4.2975	3	2.5	0.744619
1.5	1.5	2.5	0.6	0.5	2.3875	2.5	3	1.04712
3.5	3.5	3.6	3	4.5	4.775	1.16667	0.777778	0.753927
3.7	3	6	4.5	3	6.685	0.822222	1	0.897532
2	1.5	4	1	0.5	4.2975	2	3	0.930774
3.5	1.5	4.6	3.5	0.5	5.73	1	3	0.802792
4.5	1.5	4.5	4.4	0.5	6.2075	1.02273	3	0.72493
5	1.7	4.7	5.7	0.6	6.685	0.877193	2.83333	0.703067
4	3.5	5.5	4	3	6.685	1	1.16667	0.822737
2.5	3	4.5	1	3	4.775	2.5	1	0.942408
2	1.9	4.5	0.7	0.6	4.2975	2.85714	3.16667	1.04712
4.1	1.4	4	5	0.5	3.82	0.82	2.8	1.04712
6	3	4	7.9	1	3.82	0.759494	3	1.04712
2.5	3.5	4	2	2	4.2975	1.25	1.75	0.930774
2.5	3.5	3.5	1.5	1.5	3.3425	1.66667	2.33333	1.04712
3.5	2	3.5	3.5	0.6	3.82	1	3.33333	0.91623
6	3	2.5	8.3	1.5	3.82	0.722892	2	0.65445
4.1	2.5	2	4.5	1.5	2.865	0.911111	1.66667	0.69808
5	2.5	4.3	5.7	1.5	6.685	0.877193	1.66667	0.643231
5.5	3	5	6	2.5	4.775	0.916667	1.2	1.04712
4	3.5	5.5	3.5	2.5	6.685	1.14286	1.4	0.822737
3.9	2	2	3	0.7	2.865	1.3	2.85714	0.69808
6	1.9	3.5	7.2	0.6	3.82	0.833333	3.16667	0.91623
3.9	1.4	4	3	0.5	4.2975	1.3	2.8	0.930774
6.5	3	5	10.4	2.5	4.775	0.625	1.2	1.04712
3.5	3	2.8	3	2.5	1.91	1.16667	1.2	1.46597
2	3.5	3.5	1	3	3.82	2	1.16667	0.91623
4.1	1.9	3.5	5	0.7	3.3425	0.82	2.71429	1.04712
2	2.5	4	1	2	3.82	2	1.25	1.04712
5.6	1.5	5.2	7.5	0.6	6.685	0.746667	2.5	0.777861
5	1.8	3	5.5	0.6	3.3425	0.909091	3	0.897532
2.5	2	4	1.5	0.7	5.2525	1.66667	2.85714	0.761542
5.1	2	4	7	0.7	4.2975	0.728571	2.85714	0.930774
4	3	4.4	3.5	2.5	3.82	1.14286	1.2	1.15183
2.5	1.7	4	1.5	0.6	3.82	1.66667	2.83333	1.04712
3	2.5	4.2	2	1	4.775	1.5	2.5	0.879581
4.3	1.7	4	4	0.6	3.82	1.075	2.83333	1.04712
4	2.5	4.5	3.5	0.8	3.82	1.14286	3.125	1.17801
3	2	3.2	2	0.7	4.2975	1.5	2.85714	0.744619
3	1.5	4.5	2	0.6	4.2975	1.5	2.5	1.04712
1.5	1.4	3.5	0.5	0.5	3.3425	3	2.8	1.04712
6	2	6.5	8.2	1	6.685	0.731707	2	0.972326
4.5	1.9	3.5	4.5	0.7	2.865	1	2.71429	1.22164
6	1.5	4.5	8	0.5	4.775	0.75	3	0.942408
2.5	1.4	5	2.5	0.5	4.775	1	2.8	1.04712
2	2.5	2	1	0.8	0.955	2	3.125	2.09424
1.5	2.5	4	1.5	1.5	3.82	1	1.66667	1.04712
3.7	2.5	4	4	1	3.82	0.925	2.5	1.04712
2.5	2	3.6	2	0.7	3.82	1.25	2.85714	0.942408
3.5	2	3	3	0.6	2.865	1.16667	3.33333	1.04712
3	2	3.5	3.5	1	3.82	0.857143	2	0.91623
4.6	2.5	3.5	5.5	2	3.82	0.836364	1.25	0.91623
4	2.1	5.5	3.5	1.5	6.685	1.14286	1.4	0.822737
4	5.5	2.5	3.5	7.7	2.865	1.14286	0.714286	0.8726
4	2.2	3.1	3.5	1.5	3.82	1.14286	1.46667	0.811518
4.5	3	3.5	4	4	3.3425	1.125	0.75	1.04712
4.3	2.5	3.5	4	1	3.3425	1.075	2.5	1.04712
3.5	3	3.5	2.5	3	4.2975	1.4	1	0.814427
4	3	3.5	3.5	3.5	2.865	1.14286	0.857143	1.22164
3	3	3.5	2	2.5	2.3875	1.5	1.2	1.46597
1.5	5	3.5	0.7	5	3.82	2.14286	1	0.91623
4	4.5	3	3.5	4	2.865	1.14286	1.125	1.04712
3.9	4	3	3	3	2.865	1.3	1.33333	1.04712
4.5	3.5	4.5	4	2	4.775	1.125	1.75	0.942408
3.5	3.5	3.5	3	3.5	3.82	1.16667	1	0.91623
5	4	3.5	5.4	4.5	3.3425	0.925926	0.888889	1.04712
2	3.5	5	0.7	3	5.2525	2.85714	1.16667	0.951928
4.4	3.5	4	4	3	3.82	1.1	1.16667	1.04712
2	3	5.5	0.7	2	5.73	2.85714	1.5	0.95986
3	3.5	4	2.3	3.5	3.82	1.30435	1	1.04712
4	2.1	4.6	4	1.5	5.2525	1	1.4	0.875773
2	3.5	4	1	4	3.82	2	0.875	1.04712
4	3	4	3.5	2.5	3.82	1.14286	1.2	1.04712
2.7	4	3.5	1	4	3.3425	2.7	1	1.04712
5.1	3.5	3.5	5.8	3.5	3.82	0.87931	1	0.91623
1.5	2.5	4.9	0.7	1	4.775	2.14286	2.5	1.02618
4.1	2	3.5	5	1	3.3425	0.82	2	1.04712
4	3	4	3.5	1.5	3.82	1.14286	2	1.04712
2	3	5.5	0.7	1.5	6.2075	2.85714	2	0.886025
4.5	3	6	5	2	6.685	0.9	1.5	0.897532
4.5	2.5	4	4.5	1	3.82	1	2.5	1.04712
3.5	4	3.5	2.5	3.5	2.865	1.4	1.14286	1.22164
4	4.5	3.8	3.5	5	3.3425	1.14286	0.9	1.13687
3.5	4	5	2.5	4.5	5.2525	1.4	0.888889	0.951928
4.1	3	4.5	5.5	2	4.775	0.745455	1.5	0.942408
3	2	4	1.1	1	3.82	2.72727	2	1.04712
3	1.7	3.5	1.1	0.6	2.865	2.72727	2.83333	1.22164
1.5	1.4	4.1	0.7	0.5	4.775	2.14286	2.8	0.858639
4.1	2.5	5.5	4.5	1.5	6.685	0.911111	1.66667	0.822737
1.5	3	4.5	0.6	1.5	4.775	2.5	2	0.942408
5.5	3.5	5.1	7	3.5	5.73	0.785714	1	0.890052
5.3	3.5	3.5	4.5	3.5	2.865	1.17778	1	1.22164
	3	4.7		2.5	6.685		1.2	0.703067
	3	3		2.5	2.865		1.2	1.04712
	1.5	2		0.6	1.4325		2.5	1.39616
	1.4	3.5		0.5	3.3425		2.8	1.04712
	2.1	4.5		1.5	4.2975		1.4	1.04712
	4	4.5		4.5	5.2525		0.888889	0.856735
	1.7	4.1		0.6	4.775		2.83333	0.858639
	2.5	4.2		1.5	4.775		1.66667	0.879581
	3	4.1		1.5	4.775		2	0.858639
	1.5	3.5		0.7	3.3425		2.14286	1.04712
	3	3.5		3.5	2.865		0.857143	1.22164
	1.9	4.6		0.7	5.2525		2.71429	0.875773
	2.5	3.5		0.9	3.3425		2.77778	1.04712
	1.5	2		0.5	1.91		3	1.04712
	1.4	4.5		0.5	2.865		2.8	1.57068
	1.5	3.5		0.6	2.865		2.5	1.22164
	1.9	4.3		0.7	5.2525		2.71429	0.818658
	1.9	6		0.7	6.2075		2.71429	0.966573
	3.5	5.5		2.5	5.73		1.4	0.95986
	3.5	2		3	2.3875		1.16667	0.837696
	1.3	4.1		0.5	4.775		2.6	0.858639
	3	3.5		2	3.82		1.5	0.91623
	3.5	3.5		2.5	2.865		1.4	1.22164
		3.8			3.3425			1.13687
		5.5			5.2525			1.04712
		5			4.775			1.04712
		3.9			3.3425			1.16679
		3.5			3.3425			1.04712
		6.5			7.1625			0.907504
		4			3.82			1.04712
		4.5			4.775			0.942408
		4			4.2975			0.930774
		3.5			4.2975			0.814427
		3.5			3.82			0.91623
		3.5			3.3425			1.04712
		4			3.82			1.04712
		5.5			5.2525			1.04712
		4			3.82			1.04712
		4.5			4.775			0.942408
		4			3.82			1.04712
		3			2.3875			1.25654
		5			6.685			0.747943
		2.5			3.3425			0.747943
		5			4.775			1.04712
		4			4.2975			0.930774
		4.5			4.2975			1.04712
		5			5.2525			0.951928
		4.5			4.775			0.942408
		3.5			3.82			0.91623
		4.5			4.775			0.942408
		4.5			4.2975			1.04712
		4.5			4.2975			1.04712
		4.5			4.775			0.942408
		5			5.73			0.8726
		5			4.775			1.04712
		3.5			2.3875			1.46597
		3.5			3.3425			1.04712
		3.5			3.3425			1.04712
		4			3.82			1.04712
		4.5			4.775			0.942408
		3.5			3.82			0.91623
		4			4.2975			0.930774
		4.5			3.82			1.17801
		4			3.82			1.04712
		4.5			4.2975			1.04712
		4.5			4.775			0.942408
		5			5.2525			0.951928
		4.5			5.73			0.78534
		6.5			7.1625			0.907504
		4			4.2975			0.930774
		4			5.2525			0.761542
		5.5			5.2525			1.04712
		6.5			7.1625			0.907504
		5			4.775			1.04712
		4.5			4.775			0.942408
		5			4.2975			1.16347
		5			5.73			0.8726
		3.5			4.775			0.732984
		4.5			4.2975			1.04712
		4.5			4.2975			1.04712
		5			4.775			1.04712
		4			3.82			1.04712
		5			5.73			0.8726
		4			3.82			1.04712
		4.5			4.775			0.942408
		4			4.2975			0.930774
		3.5			3.82			0.91623
		4.5			4.2975			1.04712
		3.5			2.865			1.22164
		4.5			3.82			1.17801
		4			3.82			1.04712
		3.5			3.3425			1.04712
		4			4.2975			0.930774
		4			4.2975			0.930774
		4.5			5.2525			0.856735
		4.5			5.2525			0.856735
		4.5			4.775			0.942408
		4			3.3425			1.19671
		4.5			4.2975			1.04712
		4.5			4.2975			1.04712
		4			3.82			1.04712
		4			4.2975			0.930774
		3.5			3.82			0.91623
		4			4.2975			0.930774
		3.5			3.3425			1.04712
		3.5			2.865			1.22164
		4.5			6.2075			0.72493
		3			2.865			1.04712
		3			3.3425			0.897532
		3.5			3.3425			1.04712
		3.5			3.3425			1.04712
		3.5			3.3425			1.04712
		3.5			3.82			0.91623
		4			3.3425			1.19671
		3.5			3.82			0.91623
		3.5			2.865			1.22164
		3			3.3425			0.897532
		5			6.2075			0.805477
		4			3.82			1.04712
		4			4.2975			0.930774
		3.5			3.3425			1.04712
		3			2.865			1.04712
		6			6.685			0.897532
		5.5			4.775			1.15183
		5			5.2525			0.951928
		4.5			4.2975			1.04712
		4.5			4.2975			1.04712
		4.5			4.775			0.942408
		3			2.865			1.04712
		3.5			3.3425			1.04712
		4			3.3425			1.19671
		5			6.685			0.747943
		4.5			6.2075			0.72493
		4.5			4.2975			1.04712
		4.5			4.2975			1.04712
		2.5			1.91			1.3089
		2.5			2.865			0.8726
		1.5			1.91			0.78534
		3.5			3.82			0.91623
		3.5			3.82			0.91623
		4			3.82			1.04712
		3.5			3.3425			1.04712
		4.5			6.685			0.673149
		4			3.82			1.04712
		4			4.775			0.837696
		4.5			4.2975			1.04712
		3.5			3.3425			1.04712
		4.5			4.775			0.942408
		3.5			3.3425			1.04712
		3			2.865			1.04712
		3.5			2.865			1.22164
		3			2.865			1.04712
		4			4.2975			0.930774
		4.5			4.2975			1.04712
		4.5			3.82			1.17801
		1.5			0.955			1.57068
		4.5			4.2975			1.04712
		4			3.82			1.04712
		4.5			4.775			0.942408
		5.5			5.73			0.95986
		3.5			3.82			0.91623
		5.5			5.73			0.95986
		4			4.2975			0.930774
		5			4.2975			1.16347
		4.5			4.2975			1.04712
		4.5			3.82			1.17801
		4.5			3.82			1.17801
		5			5.2525			0.951928
		3.5			3.3425			1.04712
		5			4.2975			1.16347
		5			4.775			1.04712
		4.5			3.3425			1.3463
		4			3.82			1.04712
		3.5			2.3875			1.46597
		4			3.3425			1.19671
		5			5.2525			0.951928
		5			5.73			0.8726
		4.5			3.82			1.17801
		4.5			3.82			1.17801
		3			3.82			0.78534
		5			4.775			1.04712
		5.5			5.73			0.95986
		4.5			4.775			0.942408
		2.5			1.4325			1.7452
		5			5.2525			0.951928
		4			3.82			1.04712
		4			4.2975			0.930774
		5			6.685			0.747943
		4			4.775			0.837696
		4			4.2975			0.930774
		2.5			2.865			0.8726
		4.5			4.2975			1.04712
		4			4.775			0.837696
		5			5.2525			0.951928
		4			3.82			1.04712
		4.5			4.775			0.942408
		3			2.865			1.04712
		3.5			3.82			0.91623
		4.5			5.73			0.78534
		4			4.775			0.837696
		4			4.2975			0.930774
		2			1.91			1.04712
		2			1.91			1.04712
		3.5			4.2975			0.814427
		4.5			4.2975			1.04712
		2.5			2.865			0.8726
		3.5			3.82			0.91623
		3.5			3.82			0.91623
		3			2.865			1.04712
		3.5			4.2975			0.814427
		4.5			4.775			0.942408
		3.5			2.865			1.22164
		3			3.82			0.78534
		4.5			4.2975			1.04712
		5.5			6.2075			0.886025
		4			3.82			1.04712
		3			2.3875			1.25654
		4.5			4.2975			1.04712
		4			3.3425			1.19671
		4.5			4.2975			1.04712
		4.5			4.2975			1.04712
		5.5			7.1625			0.767888
		3.5			3.3425			1.04712
		5			5.73			0.8726
		4			3.3425			1.19671
		4			3.3425			1.19671
		3.5			3.82			0.91623
		5.5			6.685			0.822737
		4			4.2975			0.930774
		2.5			3.82			0.65445
		3			3.3425			0.897532
		4			2.865			1.39616
		5			5.2525			0.951928
		6			5.73			1.04712
		3.5			3.3425			1.04712
		6.5			7.1625			0.907504
		5			4.2975			1.16347
		5.5			6.2075			0.886025
		4			4.2975			0.930774
		4			3.82			1.04712
		3.5			2.865			1.22164
		3.5			2.865			1.22164
		4.5			4.2975			1.04712
		4.5			4.2975			1.04712
		5			4.775			1.04712
		4.5			5.2525			0.856735
		4.5			5.2525			0.856735
		4.5			5.2525			0.856735
		6			5.73			1.04712
		3.5			3.3425			1.04712
		4			3.82			1.04712
		4			3.82			1.04712
		3.5			3.3425			1.04712
		4.5			4.775			0.942408
		5			4.775			1.04712
		4.5			4.2975			1.04712
		4.5			4.2975			1.04712
		4.5			4.2975			1.04712
		5			4.2975			1.16347
		5			4.775			1.04712
		5			4.2975			1.16347
		4.5			3.82			1.17801
		5			5.73			0.8726
		3.5			3.3425			1.04712
		4			3.3425			1.19671
		5.5			4.775			1.15183
		4.5			4.2975			1.04712
		4.5			4.2975			1.04712
		5.5			6.685			0.822737
		4.5			4.2975			1.04712
		2.5			2.3875			1.04712
		3.5			3.3425			1.04712
		4			4.775			0.837696
		4.5			3.82			1.17801
		4.5			3.82			1.17801
		4			2.865			1.39616
		4			3.82			1.04712
		4.5			4.775			0.942408
		5			4.775			1.04712
		5			4.775			1.04712
		3.5			3.3425			1.04712
		4.5			4.2975			1.04712
		6.5			8.595			0.756254
		4			4.2975			0.930774
		4.5			4.775			0.942408
		5			4.775			1.04712
		5.5			4.2975			1.27981
		5			4.775			1.04712
		4.5			4.2975			1.04712
		5			5.2525			0.951928
		4.5			4.2975			1.04712
		3.5			3.82			0.91623
		4			4.2975			0.930774
		3			4.2975			0.69808
		2			1.91			1.04712
		3.5			3.3425			1.04712
		3.5			3.3425			1.04712
		6			7.64			0.78534
		4.5			4.775			0.942408
		5.5			6.2075			0.886025
		4.5			4.2975			1.04712
		4.5			3.82			1.17801
		5			5.73			0.8726
		4.5			3.82			1.17801
		5.5			5.73			0.95986
		1.5			0.955			1.57068
		5.5			6.2075			0.886025
		5			4.775			1.04712
		4.5			4.2975			1.04712
		4			4.2975			0.930774
		3.5			3.3425			1.04712
		6			6.685			0.897532
		3.5			3.82			0.91623
		3.5			2.865			1.22164
		6			4.775			1.25654
		3.5			3.3425			1.04712
		3.5			3.82			0.91623
		2			1.91			1.04712
		5.5			4.775			1.15183
		4			4.2975			0.930774
		4			4.2975			0.930774
		4.5			2.865			1.57068
		4			3.3425			1.19671
		4.5			3.82			1.17801
		5.5			5.73			0.95986
		5			5.73			0.8726
		4.5			4.2975			1.04712
		4			3.3425			1.19671
		4.5			4.2975			1.04712
		4.5			4.2975			1.04712
		4.5			4.2975			1.04712
		4.5			4.2975			1.04712
		4			3.82			1.04712
		4.5			3.82			1.17801
		4.5			4.775			0.942408
		4.5			4.2975			1.04712
		5			4.775			1.04712
		5.5			5.73			0.95986
		5.5			5.73			0.95986
		4.5			4.775			0.942408
		2.5			1.91			1.3089
		4			4.2975			0.930774
		4.5			4.2975			1.04712
		2.5			2.865			0.8726
		3.5			3.82			0.91623
		4.5			4.2975			1.04712
		4			3.82			1.04712
		3.5			3.3425			1.04712
		3			2.865			1.04712
		3.5			2.865			1.22164
		3.5			3.3425			1.04712
		4			3.82			1.04712
		4			3.3425			1.19671
		3.5			3.82			0.91623
		4.5			4.2975			1.04712
		4.5			4.775			0.942408
		4			4.2975			0.930774
		4			4.2975			0.930774
		4			3.82			1.04712
		4.5			4.2975			1.04712
		4			3.82			1.04712
		4			3.82			1.04712
		4.5			4.2975			1.04712
		4.5			4.2975			1.04712
		5			4.775			1.04712
		4.5			3.82			1.17801
		3			1.91			1.57068
		5			5.2525			0.951928
		4			3.82			1.04712
		5			4.775			1.04712
		5.5			5.73			0.95986
		5			5.73			0.8726
		5.5			5.2525			1.04712
		4.5			4.2975			1.04712
		3.5			2.865			1.22164
		3			2.3875			1.25654
		4.5			4.2975			1.04712
		3.5			3.3425			1.04712
		4			3.82			1.04712
		5			4.775			1.04712
		4.5			4.2975			1.04712
		4.5			3.82			1.17801
		5.5			6.685			0.822737
		4.5			4.2975			1.04712
		4.5			4.775			0.942408
		4			6.2075			0.644382
		4			3.82			1.04712
		3.5			3.3425			1.04712
		4.5			4.775			0.942408
		4.5			3.82			1.17801
		6			6.685			0.897532
		4.5			4.2975			1.04712
		5			5.73			0.8726
		4			3.82			1.04712
		5			5.2525			0.951928
		5.5			5.73			0.95986
		6			5.73			1.04712
		4.5			4.2975			1.04712
		4.5			3.3425			1.3463
		4.5			3.82			1.17801
		4.5			3.82			1.17801
		6.5			6.685			0.972326
		4.5			3.82			1.17801
		5			4.775			1.04712
		5.5			5.73			0.95986
		5			4.775			1.04712
		4.5			3.82			1.17801
		4.5			3.82			1.17801
		5.5			5.73			0.95986
		5.5			5.2525			1.04712
