# Supplementary material for: Environmental effects of a management method used after fire on development of temperate Scots pine ecosystem: a 15-year study from Poland
Source: Environ Manage. 2023 Jun 9;72(5):978–90. doi: 10.1007/s00267-023-01843-8 (PMC10509113; doi:10.1007/s00267-023-01843-8)
Supplement: Supplementary file 2 — Online Resource 2 [file 267_2023_1843_MOESM2_ESM.xlsx]

## Sheet: Online Resource 2
Environmental effects of a forest management method used after fire on development of temperate Scots pine ecosystem: a 15-year study from Poland
Sewerniak P.*, Markiewicz M., Tarnawska P., Wójcik M.
Environmental Management
*Corresponding author at: Department of Soil Science and Landscape Management, Nicolaus Copernicus University in Toruń, Lwowska 1, 87-100 Toruń, Poland, sewern@umk.pl (ORCID: 0000-0002-3071-3963)
Online Resource 2. Raw subplot soil characteristics of the studied plots.
2008												2020
Plot	Horizon	Thickness [cm]	Bulk density [g cm-3]	OM [%]	C [%]	N [%]	Content of cations [cmol kg-1]*					Plot	Horizon	Thickness [cm]	Bulk density [g cm-3]	OM [%]	C [%]	N [%]	Content of cations [cmol kg-1]
							Ca	Mg	K										Ca	Mg	K
NR	O	2	0.04	64.9	30.8	0.77	8.45	1.11	1			NR	O	4	0.163	90.3246	37.975	1.1975	14.198	1.59	0.575
		1.5	0.09	80	43.4	1.16								3	0.178667	89.985	36.19	1.3665	13.948	1.838	1.12
		4	0.05	84.7	45.7	1.29								5	0.166	89.4505	36.385	1.31	12.25	1.918	0.831
		3.5	0.07	79.1	42.1	1.48								4.5	0.150222	94.9868	38.29	1.2375	11.935	2.156	1.356
		6.5	0.13	26.4	17.7	0.62								4.5	0.128222	77.6903	33.38	1.1515	9.609	2.209	0.943
		5	0.05	53.6	31	1.05							Obu	1	0.3845	43.0025	21.16	1.1845	3.876	0.514	0.208
	Obu	2	0.38	25.9	15.44	0.89	2.1	0.22	0.349					1	0.5945	19.3037	13.04	0.6	2.147	0.274	0.163
		3	0.4	16.4	9.1	0.56								0.5	0.669	27.7079	13.915	0.739	0.614	0.208	0.211
		2	0.36	32.7	17.2	0.98								1	0.5075	12.77	8	0.459	0.184	0.092	0.148
		1.5	0.45	29	16	0.99								1	0.518	26.1939	13.24	0.686	1.278	0.342	0.346
		2	0.23	40	22.3	1.39							A	3	1.23667	2.62088	1.45	0.0605	0.093	0.035	0.036
		1.5	0.46	25.6	14.7	0.73								3	1.50583	2.12075	1.11	0.0485	0.105	0.034	0.027
	A	3	0.89	4.8	3.8	0.18	0.3	0.06	0.045					3	1.25133	3.26902	2	0.0765	0.028	0.024	0.036
		3	0.97	1.8	1	0.04								3	0.982333	1.41919	0.745	0.03	0.013	0.009	0.017
		3	1.14	1.6	0.9	0.04								3	1.25383	2.20816	1.205	0.048	0.068	0.025	0.027
		3	0.94	2	1.1	0.05						NR-UC	O	3.5	0.116857	72.442	33.915	1.3335	15.119	2.652	1.015
		3	0.9	5.5	3.1	0.12								4.5	0.204778	85.9646	32.605	1.265	12.042	2.378	0.893
		3	0.96	2.7	1.5	0.05								5	0.2068	93.2171	38.86	1.223	10.302	2.262	0.957
NR-UC	O	4.5	0.06	33.6	18.8	0.61	7.31	0.99	0.815					4	0.192875	81.6471	35.54	1.198	16.409	2.568	0.806
		2.5	0.13	60.4	37.1	0.91								3	0.178167	95.1007	37.805	1.186	11.303	1.868	1.253
		3	0.1	79.7	40.8	1.01							Obu	0.5	0.463	18.2849	9.8	0.7005	0.895	0.132	0.095
		2.5	0.08	31	21.7	0.85								1.5	0.547667	30.6699	13.27	0.8495	0.915	0.317	0.209
		1.5	0.11	86.6	45.9	1.27								1	0.5835	22.8067	12.11	0.7145	0.489	0.197	0.171
		2	0.1	68.4	36.8	0.91								1	0.485	22.9889	11.295	0.7715	0.905	0.221	0.158
	Obu	1.5	0.4	7.8	4.5	0.18	1.05	0.29	0.122					1.5	0.617	30.2353	13.995	0.965	0.544	0.234	0.198
		4	0.46	15.9	8.7	0.63							A	3	0.948	2.15961	1.395	0.046	0.088	0.024	0.023
		1.5	0.61	13.2	8.1	0.46								3	1.2055	2.03228	1.245	0.0555	0.041	0.024	0.024
		1.5	0.44	11.8	6.7	0.39								3	1.16867	1.57493	1.015	0.0395	0.026	0.018	0.024
		3.5	0.49	12	6.6	0.32								3	1.10983	4.31958	2.77	0.123	0.194	0.036	0.032
		2.7	0.51	10	5.7	0.36								3	1.16083	1.6219	0.91	0.032	0.028	0.012	0.016
	A	3	0.85	4.3	2.6	0.09	0.18	0.06	0.035			AR-r	O	2.5	0.145	92.6235	37.72	1.124	13.926	1.484	1.181
		3	1.2	2.2	1.2	0.05								2	0.17375	91.3391	35.715	1.188	16.243	1.707	1.537
		3	0.95	2.8	1.8	0.07								1	0.1205	87.7941	36.955	1.271	18.629	2.676	1.259
		3	0.94	1.7	0.9	0.04								2.5	0.157	90.6623	38.615	1.5195	13.772	2.055	1.72
		3	0.93	4.4	2.4	0.08								2	0.17425	91.5091	35.335	1.3165	13.231	2.114	1.259
		3	0.95	3.4	1.5	0.07							A	3	1.131	2.37216	1.19	0.057	0.466	0.041	0.043
AR-r	O	2.5	0.07	65.8	38.4	0.9	11.1	1.54	1.08					3	0.8735	3.61496	1.715	0.079	0.467	0.053	0.049
		2	0.06	65.4	31.1	0.79								3	1.27167	1.68869	0.905	0.0465	0.152	0.03	0.023
		2	0.06	72.1	38.3	0.97								3	1.17817	2.95132	1.395	0.067	0.184	0.028	0.034
		1	0.06	80.6	43.4	0.97								3	0.625333	3.20162	1.695	0.0735	0.243	0.04	0.037
		1.5	0.09	60.5	35.9	0.94						AR-ir	O	1.5	0.220667	93.6231	46.6465	1.18695	13.68	3.65	2.057
		1	0.08	72.1	38.9	0.89								0.5	0.149	94.5391	40.26	1.3085	14.484	3.322	2.084
	A	3	0.91	4.7	2.4	0.1	0.76	0.15	0.088					2	0.2205	92.5747	45.095	1.1475	14.825	2.457	1.859
		3	1.19	2.7	1	0.04								1	0.248	95.6743	41.92	1.3545	16.561	2.953	2.332
		3	0.96	3.2	1.45	0.06								2.5	0.1972	81.198	34.545	1.3265	9.429	1.702	1.651
		3	0.96	2.8	1.4	0.05							Aal	9	0.941833	3.91491	1.965	0.082	0.244	0.026	0.033
		3	1.13	2.1	1	0.06								9	1.208	8.05937	4.23	0.1705	0.604	0.054	0.059
		3	1.19	2.5	1.3	0.06								8	1.23533	3.80207	2.065	0.089	0.228	0.033	0.029
AR-ir	O	1	0.06	81.4	42.8	1.03	10.6	2.46	1.6					9	1.40733	3.12802	1.545	0.0705	0.279	0.028	0.036
		0.5	0.05	36	25.6	0.58								7	1.599	3.63942	1.835	0.078	0.212	0.028	0.029
		0.5	0.03	25	16.6	0.39							Obu	1	1.1335	7.52	5.33	0.2085	0.297	0.037	0.038
		1	0.04	78	46.5	1.23								0.5	0.489	16.7254	10.145	0.3815	3.362	0.171	0.157
		0.5	0.04	76.6	45.2	0.65								1	0.6075	21.0993	10.885	0.4045	2.241	0.129	0.171
		0.5	0.07	48.3	31.4	0.63								1	1.069	13.6467	6.665	0.2625	0.724	0.101	0.096
	Aal	5.5	0.98	6	3.3	0.12	0.51	0.18	0.045					1	1.016	18.2318	8.44	0.2875	2.246	0.15	0.105
		5	1.09	5.6	3.1	0.14							A	3	1.175	2.01412	0.935	0.041	0.096	0.013	0.018
		5	0.84	6.1	3.1	0.11								3	1.26433	2.03824	0.96	0.039	0.127	0.017	0.017
		6.5	1.1	6	3.5	0.12								3	0.9685	1.73109	0.935	0.0365	0.12	0.017	0.02
		4	1.12	5.6	3.3	0.13								3	1.23833	2.51021	1.26	0.0515	0.163	0.021	0.029
		6	0.82	6.9	3.6	0.09								3	1.11233	1.96991	1.005	0.038	0.133	0.011	0.016
	Obu	3.5	0.44	20	11.2	0.42	2.43	0.27	0.084
		5.5	0.46	17	9.5	0.41
		7	0.42	21.7	12.1	0.42
		2	0.42	13.4	8.3	0.36
		1.5	0.48	21.2	11.4	0.4
		1.5	0.4	27.8	15.5	0.53
	A	3	0.91	3.62	2.24	0.09	0.4	0.14	0.033
		3	0.99	5.3	3.5	0.13
		3	1.02	4.2	3.2	0.13
		3	1.01	4.3	2.7	0.12
		3	1.17	2.5	1.3	0.05
		3	0.92	2	1.1	0.04
* based on composite samples collected in subplots of the studied plots
