# Supplementary material for: Environmental effects of a management method used after fire on development of temperate Scots pine ecosystem: a 15-year study from Poland
Source: Environ Manage. 2023 Jun 9;72(5):978–90. doi: 10.1007/s00267-023-01843-8 (PMC10509113; doi:10.1007/s00267-023-01843-8)
Supplement: Supplementary file 4 — Online Resource 4 [file 267_2023_1843_MOESM4_ESM.xlsx]

## Sheet: Online Resource 4
Environmental effects of a forest management method used after fire on development of temperate Scots pine ecosystem: a 15-year study from Poland
Sewerniak P.*, Markiewicz M., Tarnawska P., Wójcik M.
Environmental Management
*Corresponding author at: Department of Soil Science and Landscape Management, Nicolaus Copernicus University in Toruń, Lwowska 1, 87-100 Toruń, Poland, sewern@umk.pl (ORCID: 0000-0002-3071-3963)
Online Resource 4. Significance of relations by the Dunn test following the two way Scheirer Ray Hare test on the effect of year and plot on attributes of pines
	Comparison	Z	p-value
Height	2006_AR-2006_NR	7.267633	3.658413e-13			Plots
	2006_AR-2006_NR_UC	21.143590	3.160931e-99			NR – natural regeneration
	2006_NR-2006_NR_UC	12.069512	1.530387e-33			NR-UC – natural regeneration under canopy
	2006_AR-2021_AR	-22.011271	2.246069e-107			AR – artificial regeneration
	2006_NR-2021_AR	-25.605873	1.312258e-144
	2006_NR_UC-2021_AR	-36.370057	1.266543e-289
	2006_AR-2021_NR	-14.314979	1.764187e-46			Significant relations (p<0.05) are marked in red
	2006_NR-2021_NR	-18.162043	1.031148e-73
	2006_NR_UC-2021_NR	-27.271936	9.131362e-164
	2021_AR-2021_NR	3.453517	5.533269e-04
	2006_AR-2021_NR_UC	-10.642940	1.880993e-26
	2006_NR-2021_NR_UC	-15.224712	2.424238e-52
	2006_NR_UC-2021_NR_UC	-25.753099	2.975803e-146
	2021_AR-2021_NR_UC	9.065134	1.244511e-19
	2021_NR-2021_NR_UC	4.552184	5.309189e-06
Diameter	2006_AR-2006_NR	9.330473	1.053991e-20
	2006_AR-2006_NR_UC	23.666275	8.025748e-124
	2006_NR-2006_NR_UC	12.446066	1.469099e-35
	2006_AR-2021_AR	-19.080522	3.665793e-81
	2006_NR-2021_AR	-24.530898	6.916777e-133
	2006_NR_UC-2021_AR	-35.614748	8.282906e-278
	2006_AR-2021_NR	-2.409947	1.595485e-02
	2006_NR-2021_NR	-8.398107	4.537335e-17
	2006_NR_UC-2021_NR	-17.727273	2.582608e-70
	2021_AR-2021_NR	11.629261	2.926203e-31
	2006_AR-2021_NR_UC	3.764095	1.671532e-04
	2006_NR-2021_NR_UC	-3.660582	2.516426e-04
	2006_NR_UC-2021_NR_UC	-14.416377	4.082128e-47
	2021_AR-2021_NR_UC	18.548450	8.393732e-77
	2021_NR-2021_NR_UC	4.789695	1.670347e-06
Slenderness	2006_AR-2006_NR	-10.4277352	1.852511e-25
	2006_AR-2006_NR_UC	-24.1962845	2.434387e-129
	2006_NR-2006_NR_UC	-11.9347344	7.800745e-33
	2006_AR-2021_AR	0.1073442	9.145160e-01
	2006_NR-2021_AR	8.1300096	4.292566e-16
	2006_NR_UC-2021_AR	18.6257164	1.988141e-77
	2006_AR-2021_NR	-17.7643131	1.335651e-70
	2006_NR-2021_NR	-9.7278297	2.294357e-22
	2006_NR_UC-2021_NR	-0.8937230	3.714701e-01
	2021_AR-2021_NR	-15.4191273	1.217384e-53
	2006_AR-2021_NR_UC	-22.1987906	3.528152e-109
	2006_NR-2021_NR_UC	-12.3086284	8.139471e-35
	2006_NR_UC-2021_NR_UC	-2.1275163	3.337721e-02
	2021_AR-2021_NR_UC	-18.3558214	2.965684e-75
	2021_NR-2021_NR_UC	-0.8620924	3.886367e-01
Density	2006_AR-2006_NR	-3.8461442	1.199911e-04
	2006_AR-2006_NR_UC	-3.2715723	1.069512e-03
	2006_NR-2006_NR_UC	0.7491502	4.537667e-01
	2006_AR-2021_AR	1.3793456	1.677882e-01
	2006_NR-2021_AR	5.4850511	4.133500e-08
	2006_NR_UC-2021_AR	4.9104791	9.085414e-07
	2006_AR-2021_NR	-2.4450242	1.448424e-02
	2006_NR-2021_NR	1.1334618	2.570204e-01
	2006_NR_UC-2021_NR	0.5217833	6.018212e-01
	2021_AR-2021_NR	-3.8857037	1.020339e-04
	2006_AR-2021_NR_UC	-1.4909500	1.359746e-01
	2006_NR-2021_NR_UC	3.0707976	2.134878e-03
	2006_NR_UC-2021_NR_UC	2.3216475	2.025193e-02
	2021_AR-2021_NR_UC	-3.1298568	1.748916e-03
	2021_NR-2021_NR_UC	1.3738339	1.694932e-01
